# Supplementary material for: Mechanistic Insights into SAM-Dependent Methyltransferases: A Review of Computational Approaches
Source: Int J Mol Sci. 2025 Sep 20;26(18):9204. doi: 10.3390/ijms26189204 (PMC12471008; doi:10.3390/ijms26189204)
Supplement: Supplementary file 1 [file ijms-26-09204-s001.zip]

Archive with 1 entries (1 files):
- ijms-3853648-supplementary.xlsx
