# Supplementary material for: Mechanistic Insights into SAM-Dependent Methyltransferases: A Review of Computational Approaches
Source: Int J Mol Sci. 2025 Sep 20;26(18):9204. doi: 10.3390/ijms26189204 (PMC12471008; doi:10.3390/ijms26189204)
Supplement: Supplementary file 1 [file ijms-26-09204-s001.zip › ijms-3853648-supplementary.xlsx]

## Sheet: Arkusz1
No.	Reference	Year	Protein	PDB ID	Organism	Substrate	Method of Analysis	MM Force Field	Software (MM/Docking/Homology modeling)	Simulation Time	Water Model	QM Level of Theory	Software (QM)	Continuum solvation model
1	[17]	2023	Nep1	3OIN	S. cerevisiae	Pseudouridine in rRNA	QM-cluster	n/a	n/a	n/a	n/a	B3LYP with Karlsruhe basis sets	Gaussian	CPCM
							Classical MD	CHRAMM36	Gromacs	2 x 200 ns, 1 x 800 ns	TIP3P	n/a	n/a	n/a
				3O7B	A. fulgidus	Pseudouridine in rRNA	QM-cluster	n/a	n/a	n/a	n/a	B3LYP with Karlsruhe basis sets	Gaussian	CPCM
							Classical MD	CHRAMM36	Gromacs	3 x 300 ns, 3 x 500 ns	TIP3P	n/a	n/a	n/a
							Molecular docking	n/a	NPDock	n/a	n/a	n/a	n/a	n/a
2	[66]	2020	TrmD	1UAK, 4YVI	H. influenzae	Guanine in tRNA	QM-cluster	n/a	n/a	n/a	n/a	B3LYP with Pople basis sets and LANL for Co	Gaussian	CPCM
							Classical MD, REMD, FEL analysis	CHRAMM36	Gromacs	MD: Holoenzyme 12 x (100-400 ns), Holoenzyme with tRNA 35 x (100-625 ns); REMD: 5 × (23 replicas × 50 ns) and 1 × (22 replicas × 50 ns)	TIP3P	n/a	n/a	n/a
3	[65]	2023	LAMT	6C8R	C. roseus	Loganic acid	QM-cluster	n/a	n/a	n/a	n/a	B3LYP with Karlsruhe basis sets	Gaussian	CPCM
							Classical MD	CHRAMM36, CgenFF	Gromacs	3 x 20 ns	TIP3P	n/a	n/a	n/a
4	[70]	2023	GNMT	1NBH	R. norvegicus	Glycine	QM-cluster, RINRUS	n/a	n/a	n/a	n/a	B3LYP with Pople basis sets	Gaussian	CPCM
5	[230]	2020	ArsM	6CX6	Cyanidioschyzon sp. 5508	Arsenic	QM-cluster	n/a	n/a	n/a	n/a	B3LYP with Pople basis sets	Gaussian	IEFPCM
6	[138]	2010	HKMT SET7/9	1O9S	H. sapiens	Lysine in proteins	QM-cluster	n/a	n/a	n/a	n/a	B3LYP with Pople basis sets	Gaussian	CPCM
7	[139]	2009	PNMT	2AN4	H. sapiens	Phenylethanolamine	QM-cluster	n/a	n/a	n/a	n/a	B3LYP with Pople basis sets	Gaussian	CPCM
8	[231]	2014	Cap MTase Ecm1	1RI1	E. cuniculi	mRNA	QM-cluster	n/a	n/a	n/a	n/a	B3LYP with Pople basis sets	Gaussian	CPCM
			VP39 MTase	1AV6	Vaccinia virus	mRNA	QM-cluster	n/a	n/a	n/a	n/a	B3LYP with Pople basis sets	Gaussian	CPCM
9	[232]	2024	DNMT1	4DA4	M. musculus	Cytosine in DNA	QM-cluster	n/a	n/a	n/a	n/a	BP with STO basis sets	ADF	n/a
							QMD	n/a	CP2K	1 x 40 ps, 1 x 50 ps	n/a	BLYP with plane wave basis sets	CP2K	n/a
10	[72]	2021	COMT	3BWM	H. sapiens	Catecholamines	QM-cluster, RINRUS	n/a	n/a	n/a	n/a	B3LYP with Pople basis sets and LANL for Mg	Gaussian	CPCM
11	[141]	2006	GAMT	1XCJ	E. coli	Guanidinoacetate	QM-cluster	n/a	n/a	n/a	n/a	B3LYP with Pople basis sets	Gaussian	COSMO
12	[140]	2005	GNMT	1NBH	R. norvegicus	Glycine	QM-cluster	n/a	n/a	n/a	n/a	B3LYP with Pople basis sets	Gaussian	COSMO
13	[233]	2002	MTaqI	1G38	T. aquaticus	Adenine in DNA	QM-cluster	n/a	n/a	n/a	n/a	HF, B3LYP and MP2 with Pople basis sets	Gaussian	n/a
14	[234]	2000	COMT	1VID	R. norvegicus	Catecholamines	QM-cluster	n/a	n/a	n/a	n/a	HF and MP2 with Pople basis sets	Gaussian	n/a
							ONIOM	n/a	n/a	n/a	n/a	ONIOM MP2:HF with Pople basis sets	Gaussian	n/a
							MM minimization	CHARMM22	Gaussian	n/a	n/a	n/a	n/a	n/a
15	[235]	2007	LSMT	1OZV	P. sativum	Lysine in proteins	QM/MM	CHARMM31	CHARMM	n/a	TIP3P	SCCDFTB/MM, MP2/MM with Pople basis sets	CHARMM, Gamess	n/a
							SBMD	CHARMM31	CHARMM	3 ns per complex	TIP3P	n/a	n/a	n/a
16	[115]	2008	HemK	1NV8	T. maritima	Glutamine in peptides	ONIOM	n/a	n/a	n/a	n/a	B3LYP:AM1 with Pople basis sets	Gaussian	n/a
							QM/MM	CHARMM22	DL-PLOY	n/a	n/a	B3LYP/MM with Pople basis sets	TURBOMOLE	n/a
							Classical MD	CHARMM22	CHARMM	45 ps	n/a	n/a	n/a	n/a
17	[121]	2008	SET8	2BQZ	H. sapiens	Lysine in proteins	QM/MM	CHARMM31	CHARMM	n/a	TIP3P	SCCDFTB/MM, MP2/MM with Pople basis sets	CHARMM, Gamess	n/a
							SBMD	CHARMM31	CHARMM	3 ns per complex	TIP3P	n/a	n/a	n/a
18	[208]	2007	SET7/9	1O9S	H. sapiens	Lysine in proteins	QM/MM	CHARMM31	CHARMM	n/a	TIP3P	SCCDFTB/MM, MP2/MM with Pople basis sets	CHARMM, GAMESS	n/a
							SBMD	CHARMM31	CHARMM	3 ns per complex	TIP3P	n/a	n/a	n/a
19	[207]	2007	vSET	2G46	PBCV-1	Lysine in proteins	QM/MM	CHARMM31	CHARMM	n/a	TIP3P	SCCDFTB/MM, MP2/MM with Pople basis sets	CHARMM, Gamess	n/a
							SBMD	CHARMM31	CHARMM	4 ns per complex, 1.5 ns per complex	TIP3P	n/a	n/a	n/a
20	[236]	2010	M.PvuII	1BOO	P. vulgaris	Cytosine in DNA	QM/MM MD	OPLS-AA	fDYNAMO	100 ps (water) + 100 ps (system without backbone) + 100 ps (full system)	TIP3P	AM1/MM	DYNAMO	n/a
							QM-cluster	n/a	n/a	n/a	n/a	AM1, B3LYP with Pople basis sets	Gaussian	n/a
							QM/MM	OPLS-AA	DYNAMO	n/a	TIP3P	AM1/MM, B3LYP/MM with Pople basis sets	DYNAMO, Gaussian	n/a
21	[116]	2012	PNMT	1HNN	H. sapiens	Phenylethanolamine	Classical MD	CHARMM22	CHARMM	800 ps	n/a	n/a	n/a	n/a
							QM/MM	CHARMM22	DL-PLOY	n/a	n/a	B3LYP/MM with Pople basis sets	Turbomole	n/a
22	[171]	2012	COMT	3BWM	H. sapiens	Catecholamines	QM/DMD	all-atom DMD force field	Custom implementation of DMD	10.5 ns	Solvation is included in the averaged way into the force field	BP86 with Karlsruhe basis sets	Turbomole	n/a
							QM calculations of reaction energetics	n/a	n/a	n/a	n/a	BP86, M06, B3LYP, TPSSh with Karlsruhe basis sets	Turbomole	COSMO (only for TPSSh), active site embedded in charge distribution (other functionals)
23	[88]	2016	COMT	3BWM	H. sapiens	Catecholamines	Classical MD	ff12SB, GAFF	Amber	100 ns	n/a	n/a	n/a	n/a
							QM/MM	ff12SB	Amber	n/a	n/a	ωPBEh with Pople basis sets	TeraChem	n/a
24	[117]	2018	Dph5	Homology model based on E. histolytica Dph5 and P. horikoshii Dph5 variants (YASARA)	S. cerevisae	ACP in eEF2	Protein - Protein Docking	n/a	PatchDock	n/a	n/a	n/a	n/a	n/a
							Classical MD	Amber ff03, Amber ff99 force field, GAFF	Gromacs	Restrained MD (50–220 ns) followed by unrestrained MD (30–100 ns), depending on the complex	TIP3P	n/a	n/a	n/a																									[69]
							QM/MM, ONIOM	UFF	Gaussian	n/a	n/a	B3LYP:UFF with Pople basis sets	Gaussian	n/a
25	[120]	2019	DNMT3A	Homology model based on 2QRV	H. sapiens	Cytosine in DNA	Homology modeling	n/a	Rosetta	n/a	n/a	n/a	n/a	n/a
							Classical MD	ff03 force field, GAFF	Amber	10 x 50 ns per complex	TIP3P	n/a	n/a	n/a
							aMD	ff03 force field, GAFF	Amber	100 ns	TIP3P	n/a	n/a	n/a
							QM/MM, ONIOM	AMBER parm99 force field	Gaussian	n/a	n/a	B3LYP:MM, M06-2X:MM, uB98x-D:MM with Pople basis sets	Gaussian	n/a
							MM/GBSA, NMA	n/a	n/a	n/a	n/a	n/a	n/a	n/a
26	[144]	2006	GAMT	1XCJ	E. coli	Guanidinoacetate	QM/MM	CHARMM	CHARMM	n/a	TIP3P	SCCDFTB/MM, B3LYP/MM with Pople basis sets	CHARMM, Gamess	n/a
							SBMD	CHARMM	CHARMM	1 ns	TIP3P	n/a	n/a	n/a
27	[122]	2021	MLL3	5F6K	H. sapiens	Lysine in proteins	Classical MD	CHARMM22	NAMD	50 ns per complex with the deprotonated Lys4, 20 ns per complex with protonated Lys4	TIP3P	n/a	n/a	n/a
							QM/MM	n/a	DL-PLOY	n/a	n/a	B3LYP/MM with Karlsruhe basis sets	Turbomole	n/a
28	[119]	2024	Fur6	8HAR	Streptomyces sp. KO-3988	1,2,4,5,7-pentahydroxynaphthalene	Classical MD	ff14SB, GAFF2	Amber	40 ns	TIP3P	n/a	n/a	n/a
							QM/MM, ONIOM	ff14SB, GAFF2	Gaussian, TAO package	n/a	n/a	B3LYP/MM with Pople basis sets	Gaussian, TAO package	n/a
							Calculations of solution-phase free energy	n/a	n/a	n/a	n/a	B3LYP and M05-2X with Pople basis sets	Gaussian	PCM
							Calculation of the Potential Energy Barrier in Vacuo	n/a	n/a	n/a	n/a	B3LYP with Pople basis sets	Gaussian	n/a
							Calculation of HOMO energy	n/a	n/a	n/a	n/a	HF with Pople basis sets	Gaussian	n/a
29	[118]	2021	BezA	7FBO	E. coli	Geranyl pyrophosphate	Classical MD	ff14SB, GAFF2	Amber	30 ns	TIP3P	n/a	n/a	n/a
							QM/MM, ONIOM	ff14SB, GAFF2	Gaussian	n/a	n/a	B3LYP/MM with Pople basis sets	Gaussian	n/a
			GPPC2MT	3VC2	E. coli	Geranyl diphosphate	Classical MD	ff14SB, GAFF2	Amber	30 ns	TIP3P	n/a	n/a	n/a
							QM/MM, ONIOM	ff14SB, GAFF2	Gaussian	n/a	n/a	B3LYP/MM with Pople basis sets	Gaussian	n/a
			BezA W210A variant	Mutated 7FBO	E. colii	Farnesyl pyrophosphate	Classical MD	ff14SB, GAFF2	Amber	30 ns	TIP3P	n/a	n/a	n/a
							QM/MM, ONIOM	ff14SB, GAFF2	Gaussian	n/a	n/a	B3LYP/MM with Pople basis sets	Gaussian	n/a
30	[198]	2011	SAMT	1M6E	C. breweri	Salicylic acid	QM/MM MD	PARAM27	CHARMM	1.5 ns per complex	TIP3P	SCC-DFTB/MM	CHARMM	n/a
							PMF simulations	PARAM27	CHARMM	20 windows, 100 ps production	TIP3P	SCC-DFTB/MM	CHARMM	n/a
31	[227]	2015	PRMT5	4GQB	H. sapiens	Arginine in proteins	QM/MM MD	PARAM27	CHARMM	1.5 ns	TIP3P	SCC-DFTB/MM	CHARMM	n/a
							PMF simulations	PARAM27	CHARMM	20-22 windows, 50 ps production	TIP3P	SCC-DFTB/MM	CHARMM	n/a
32	[209]	2020	PRMT7	4M38	T. brucei	Arginine in proteins	QM/MM MD	PARAM27	CHARMM	2.5 ns	TIP3P	DFTB3/MM	CHARMM	n/a
							PMF simulations	PARAM27	CHARMM	22-25 windows, 100 ps production	TIP3P	DFTB3/MM	CHARMM	n/a
							Mulliken charge analyses	n/a	n/a	n/a	n/a	HF/STO-3G	Gaussian	n/a
33	[126]	2022	SETD3	6OX3, 6OX5, 6V62	H. sapiens	β-actin	QM/MM MD	PARAM27	CHARMM	1.5 ns	TIP3P	DFTB3/MM	CHARMM	n/a
							PMF simulations	PARAM27	CHARMM	30 windows, 100 ps production	TIP3P	DFTB3/MM	CHARMM	n/a
34	[127]	2022	PRMT7	4M38	T. brucei	Arginine in proteins	QM/MM MD	PARAM27	CHARMM	1.5 ns	TIP3P	DFTB3/MM	CHARMM	n/a
							PMF simulations	PARAM27	CHARMM	22-25 windows, 100 ps production	TIP3P	DFTB3/MM	CHARMM	n/a
							Mulliken charge analyses	n/a	n/a	n/a	n/a	HF/STO-3G	Gaussian	n/a
35	[237]	2022	COMT	3BWM	H. sapiens	Catecholamines	Classical MD	CHARMM36	OpenMM	400 ns per complex	TIP3P	n/a	n/a	n/a
							PMF simulations	CHARMM36	CHARMM	28 walkers, 100-200 ps/walker	TIP3P	DFTB3/MM	CHARMM	n/a
36	[238]	2019	COMT	3BWM	H. sapiens	Catecholamines	TPS calculations	CHARMM36	CHARMM	500 fs for each reactive trajectory	TIP3P	PM3/MM	CHARMM	n/a
37	[125]	2018	COMT	3BWM	H. sapiens	Catecholamines	Classical MD	ff14SB, GAFF	Amber	5 x 100 ns per complex	TIP3P	n/a	n/a	n/a
							QM/MM MD	ff14SB	Amber	50 ps	TIP3P	DFTB3/MM	Amber	n/a
							SMD	ff14SB	Amber	n/a	TIP3P	DFTB3/MM	Amber	n/a
							MFEP calculations	ff14SB	Amber	50 ps	TIP3P	DFTB3/MM	Amber	n/a
							PMF calculations	ff14SB	Amber	42-70 ps	TIP3P	DFTB3/MM	Amber	n/a
38	[239]	2018	COMT	3BWM	H. sapiens	Catecholamines	PMF calculations	ff14SB	Amber	14 windows, 15 ps production	TIP3P	ωPBEh/MM with Pople basis sets	TeraChem	n/a
39	[210]	2017	Suv4-20h2	4AU7	M. musculus	Lysine in proteins	QM/MM MD	PARAM27	CHARMM	3ns per complex	TIP3P	DFTB3/MM	CHARMM	n/a
							PMF calculations	PARAM27	CHARMM	25, 23, and 34 windows, 50 ps production	TIP3P	DFTB3/MM	CHARMM	n/a
40	[240]	2016	COMT	3BWM	H. sapiens	Catecholamines	Classical MD	AMBER ff12SB, GAFF	AMBER	up to 350 ns	TIP3P	n/a	n/a	n/a
							PMF calculations	AMBER ff12SB, GAFF	AMBER	10 windows, 20 ps production	TIP3P	AM1/MM, PM6/MM	AMBER	n/a
41	[87]	2016	COMT	3BWM	H. sapiens	Catecholamines	PMF calculations	ENZYMIX	MOLARIS	31 windows, 10 ps; 51windows, 30 ps	n/a	PM6/MM	MOPAC2009, MOLARIS	n/a
42	[241]	2016	M.HhaI	2HR1	H. haemolyticus	Cytosine in DNA	Classical MD	AMBER99SB	NAMD	100 ns	TIP3P	n/a	n/a	n/a
							QM/MM MD	AMBER force field	fDynamo	500 ps	TIP3P	AM1/MM	fDynamo, Gaussian	n/a
							MFEP calculations	AMBER force field	fDynamo	30 ps	TIP3P	AM1/MM	fDynamo, Gaussian	n/a
							PMF calculations	AMBER force field	fDynamo	120 windows, 30 ps production	TIP3P	AM1/MM, M06-2X/MM with Pople basis sets	fDynamo, Gaussian	n/a
43	[242]	2014	DXMT	2EFJ	C. canephora	7-methylxanthine, theobromine	QM/MM MD	PARAM27	CHARMM	1.5 ns per complex	TIP3P	SCC-DFTB/MM	CHARMM	n/a
							PMF calculations	PARAM27	CHARMM	20 windows, 50 ps production	TIP3P	SCC-DFTB/MM	CHARMM	n/a
44	[243]	2014	M.TaqI	1G38	T. aquaticus	Adenine in DNA	Classical MD	AMBER ff03	NAMD	100 ns	TIP3P	n/a	n/a	n/a
							QM/MM MD	AMBER force field	fDynamo	200 ps	TIP3P	AM1/MM, M06-2X/MM with Pople basis sets	fDynamo, Gaussian	n/a
							MFEP calculations	AMBER force field	fDynamo	50 ps	TIP3P	AM1/MM	fDynamo	n/a
							PMF calculations	AMBER force field	fDynamo	120 windows, 40 ps production	TIP3P	AM1/MM, M06-2X/MM with Pople basis sets	fDynamo, Gaussian	n/a
45	[211]	2013	PRMT3	1F3L	R. norvegicus	Arginine in proteins	QM/MM MD	PARAM27	CHARMM	1.5 ns per complex	TIP3P	SCC-DFTB/MM	CHARMM	n/a
							PMF calculations	PARAM27	CHARMM	50 ps per window	TIP3P	SCC-DFTB/MM	CHARMM	n/a
46	[212]	2012	SET7/9	3M53, 3M57, 3M58, 3M59, 2F69	H. sapiens	Lysine in proteins	QM/MM MD	PARAM27	CHARMM	1 ns	TIP3P	SCC-DFTB/MM	CHARMM	n/a
							PMF calculations	PARAM27	CHARMM	20 windows, 50 ps production	TIP3P	SCC-DFTB/MM	CHARMM	n/a
47	[244]	2012	GLP	2RFI, 3HNA	H. sapiens	Lysine in proteins	QM/MM MD	PARAM27	CHARMM	1 ns per complex	TIP3P	SCC-DFTB/MM	CHARMM	n/a
							PMF calculations	PARAM27	CHARMM	20 windows, 50 ps production	TIP3P	SCC-DFTB/MM	CHARMM	n/a
48	[213]	2010	SET8	1ZKK, 3F9W, 3F9X, 3F9Y	H. sapiens	Lysine in proteins	QM/MM MD	PARAM27	CHARMM	1.5 ns per complex	TIP3P	SCC-DFTB/MM	CHARMM	n/a
							PMF calculations	PARAM27	CHARMM	20 windows, 50 ps production	TIP3P	SCC-DFTB/MM	CHARMM	n/a
49	[245]	2009	DIM-5	1PEG	N. crassa	Lysine in proteins	QM/MM MD	PARAM27	CHARMM	1.5 ns per complex	TIP3P	SCC-DFTB/MM	CHARMM	n/a
							PMF calculations	PARAM27	CHARMM	20 windows, 50 ps production	TIP3P	SCC-DFTB/MM	CHARMM	n/a
50	[214]	2008	SET7/9	1O9S	H. sapiens	Lysine in proteins	PMF calculations	AMBER force field	Q-chem, Tinker	35 windows, 20 ps production	TIP3P	HF/MM with Pople basis sets	Gaussian, Q-chem, Tinker	n/a
			LSMT	1P0Y	P. sativum	Lysine in proteins	PMF calculations	AMBER force field	Q-chem, Tinker	35 windows, 20 ps production	TIP3P	HF/MM with Pople basis sets	Gaussian, Q-chem, Tinker	n/a
51	[215]	2007	SET7/9	1O9S	H. sapiens	Lysine in proteins	PMF calculations	AMBER force field	Gaussian, Tinker	42 windows, 20 ps production	TIP3P	HF/MM with Pople basis sets	Gaussian, Tinker	n/a
52	[216]	2007	SET7/9	1O9S	H. sapiens	Lysine in proteins	QM/MM MD	PARAM22	CHARMM	1.5 ns per complex	TIP3P	SCC-DFTB/MM	CHARMM	n/a
							PMF calculations	PARAM22	CHARMM	21 windows, 100 ps production	TIP3P	SCC-DFTB/MM	CHARMM	n/a
53	[246]	2006	M.HhaI	6MHT	H. haemolyticus	Cytosine in DNA	QM/MM MD	CHARMM	CHARMM	120 ps	TIP3P	SCC-DFTB/MM	CHARMM	n/a
							QM/MM	CHARMM	CHARMM	n/a	TIP3P	SCC-DFTB/MM	CHARMM	n/a
54	[247]	2006	GNMT	1NBH	R. norvegicus	Glycine	PMF calculations	OPLS-AA	DYNAMO	120 windows, 15 ps production	TIP3P	AM1/MM	DYNAMO	n/a
55	[248]	2006	COMT	1VID	R. norvegicus	Catecholamines	PMF calculations	n/a	DYNAMO	80 windows, 10 ps production	TIP3P	AM1/MM	DYNAMO	n/a
56	[217]	2006	SET7/9	1O9S	H. sapiens	Lysine in proteins	QM/MM	AMBER 95	TINKER	n/a	TIP3P	B3LYP/MM and MP2/MM with Pople basis sets	Gaussian	n/a
							Classical MD	AMBER 95	TINKER	2,5 ns	TIP3P	n/a	TINKER	n/a
							FEP calculations	AMBER 95	TINKER	300 ps	TIP3P	B3LYP/MM and MP2/MM with Pople basis sets	Gaussian	n/a
57	[249]	2005	COMT	1VID	R. norvegicus	Catecholamines	PMF calculations	OPLS-AA	DYNAMO	n/a	TIP3P	AM1/MM	DYNAMO	n/a
							QM/MM MD (restrained)	OPLS-AA	DYNAMO	600 ps	TIP3P	AM1/MM	DYNAMO	n/a
							Rare event trajectories	OPLS-AA	DYNAMO	from -8 to +2 ps	TIP3P	AM1/MM	DYNAMO	n/a
